# Supplementary material for: Kinetic characterization of human mRNA guanine-N7 methyltransferase
Source: Sci Rep. 2024 Feb 24;14:4509. doi: 10.1038/s41598-024-55184-5 (PMC10894281; doi:10.1038/s41598-024-55184-5)
Supplement: Supplementary file 1 — Supplementary Information 1. [file 41598_2024_55184_MOESM1_ESM.xlsx]

## Sheet: Fig1A_1B_1C_1D_1E_1F_1G_1H_1I
Figure 1 RNMT_Activity (%)
Figure 1A				Figure 1B				Figure 1C				Figure 1D				Figure 1E				Figure 1F				Figure 1G				Figure 1H				Figure 1I
pH				DTT				BSA				TX-100				MgCl				KCl				NaCl				EDTA				DMSO
pH	Exp1	Exp2	Exp3	mM	Exp1	Exp2	Exp3	%	Exp1	Exp2	Exp3	%	Exp1	Exp2	Exp3	mM	Exp1	Exp2	Exp3	mM	Exp1	Exp2	Exp3	mM	Exp1	Exp2	Exp3	mM	Exp1	Exp2	Exp3	%	Exp1	Exp2	Exp3
7	71.3001	70.3189	81.8479	0	1.13977	2.9994	1.07978	0	46.063	55.0394	50.5906	0	74.4681	86.9837	99.4994	0.390625	99.5366	91.6087	100	0.390625	94.0293	105.07	91.8566	0.390625	92.3023	100.21	98.7956	0	91.5849	94.1887	106.283	0	100	100	100
7.5	103.107	105.642	91.3328	0.097656	7.37852	5.15897	6.59868	0.000977	58.6614	64.5669	61.6142	0.000977	89.7998	101.69	76.6583	0.78125	102.516	96.6733	96.8719	0.78125	96.0961	101.501	101.59	0.78125	99.3367	104.87	95.7933	0.048828	98.6981	99.8491	94.3962	0.009766	98.6981	99.8491	94.3962
8	95.5846	78.7408	80.6214	0.195313	11.9976	15.5969	14.877	0.001953	77.9528	59.0551	57.874	0.001953	74.781	78.2228	71.965	1.5625	87.4048	89.3247	92.1053	1.5625	97.2796	99.0108	94.312	1.5625	100.384	89.8586	95.1126	0.097656	95.0377	104.396	101.887	0.019531	95.0377	104.396	101.887
8.5	46.3614	51.3491	40.9648	0.390625	25.4349	34.2531	35.3329	0.003906	86.2205	102.362	111.417	0.003906	76.6583	90.1126	102.628	3.125	59.0533	66.2364	61.387	3.125	97.4563	100.777	94.0293	3.125	95.6886	98.3418	103.072	0.195313	88.8868	108.434	90.7736	0.039063	88.8868	108.434	90.7736
9	47.0973	50.5315	52.4121	0.78125	44.4511	63.8272	60.9478	0.007813	74.4095	82.2835	70.8661	0.007813	74.781	96.9963	84.4806	6.25	21.8967	19.5134	18.7521	6.25	94.5063	99.9823	96.1491	6.25	97.1199	98.2894	92.5816	0.390625	92.3962	100.943	106.717	0.078125	92.3962	100.943	106.717
				1.5625	54.2291	54.889	51.7696	0.015625	76.3779	64.1732	51.1811	0.015625	89.7998	76.6583	76.6583	12.5	4.61768	3.92254	6.96789	12.5	102.438	97.2973	100.247	12.5	97.5912	98.2196	90.5394	0.78125	92.2075	89.0377	85.8679	0.15625	92.9188	98.3724	98.2688
				3.125	70.4259	66.2267	72.5255	0.03125	74.0157	62.2047	50.7874	0.03125	88.5482	74.1552	98.0601	25	1.82059	2.86329	1.25786	25	85.1616	96.9087	92.8105	25	91.6914	100.733	94.5715	1.5625	102.547	97.4528	100	0.3125	90.4865	96.3583	105.72
				6.25	113.257	90.5219	96.3407	0.0625	40.5512	45.2756	36.2205	0.0625	74.4681	74.4681	93.2416	50	0.297915	1.60543	1.1089	50	68.4331	78.0427	74.9514	50	65.0026	69.9424	69.9424	3.125	100.189	103.793	93.6981	0.625	86.9812	88.2084	97.3213
				12.5	90.162	96.5807	90.8818	0.125	27.5591	38.5827	31.8898	0.125	116.083	91.99	91.99	100	2.16816	3.62463	1.58888	100	12.0473	15.28	15.0503	100	10.9443	11.2934	13.5626	6.25	97.6415	96.5283	99.2264	1.25	87.2107	99.0749	93.4846
				25	78.7643	76.0048	87.5825	0.25	38.9764	37.0079	37.0079	0.25	90.1126	102.628	89.174													12.5	81.4151	54.3019	74.2453	2.5	89.0981	85.7588	75.3538
				50	29.3341	30.7738	30.054	0.5	24.8031	25.5906	25.1969	0.5	91.99	78.8486	78.8486													25	39.9623	34.5094	37.3585	5	85.7787	90.2693	76.6756
				100	1.79964	6.11878	2.15957	1	16.1417	19.685	21.2598	1	74.4681	89.7998	76.6583													50	7.98113	8.35849	6.18868	10	96.5673	97.6112	96.1048

## Sheet: Fig 2A_2B_2C_2D_2E_2F
	Figure_2A_Signal (CPM)
	RNA (μM)
Time	0			0.015625			0.03125			0.0625			0.125			0.25			0.5			1			2
	Exp1	Exp2	Exp3	Exp1	Exp2	Exp3	Exp1	Exp2	Exp3	Exp1	Exp2	Exp3	Exp1	Exp2	Exp3	Exp1	Exp2	Exp3	Exp1	Exp2	Exp3	Exp1	Exp2	Exp3	Exp1	Exp2	Exp3
0	9	-7	-3	-24	-7	-1	20	-1	-14	7	-14	-24	5	-24	-3	78	-32	20	-7	-24	7	-1	-38	5	-14	6	-13
5	40	42	20	619	542	561	1489	1479	1331	2023	2882	2986	3961	3410	3590	3788	3667	3684	4028	4168	4030	3694	3564	3415	5544	5826	5726
10	-4	60	24	620	563	573	1355	1530	1447	3337	3292	2463	5485	5999	5390	6592	6856	6316	6939	7219	7129	7102	8582	8378	10401	9182	9143
15	42	46	36	507	499	616	1447	1388	1585	3620	3494	3662	6746	7073	7403	9191	9634	10269	10523	10629	11390	11129	10158	11572	13303	13397	12174
20	32	40	58	602	581	608	2402	2420	2280	5501	4298	4573	9701	9018	8455	11677	12072	11688	13083	13466	12925	15720	15269	14267	15855	16723	16838
	Figure_2B_Signal (CPM)
	SAM (μM)
Time	0			0.011719			0.023438			0.046875			0.09375			0.1875			0.375			0.75			1.5
	Exp1	Exp2	Exp3	Exp1	Exp2	Exp3	Exp1	Exp2	Exp3	Exp1	Exp2	Exp3	Exp1	Exp2	Exp3	Exp1	Exp2	Exp3	Exp1	Exp2	Exp3	Exp1	Exp2	Exp3	Exp1	Exp2	Exp3
0	0	2	-4	-4	-6	-2	0	-2	-2	1	-2	9	10	20	8	6	26	34	74	36	58	124	79	81	203	191	168
5	0	0	0	475	547	572	1095	980	1077	1834	1875	1807	2397	2585	2589	2907	3202	3163	3624	3908	3791	3692	3878	3963	3672	3601	3779
10	-8	-6	-2	707	701	786	1248	1467	1404	2607	2581	2745	4113	3987	4286	5654	5805	5763	7491	6371	6661	7318	7567	7472	6885	7192	7315
15	-8	-8	-2	656	738	666	1493	1570	1414	2931	2962	3118	4886	5043	4736	7152	7551	7303	9967	9612	10037	10635	10878	11415	11854	10225	10431
20	-6	-6	-10	637	627	648	1493	1483	1459	2867	2936	3124	5265	5138	5337	9494	11202	10771	12878	12539	12886	15824	14751	14084	16939	13999	15916
	Figure_2C
	RNMT_nmole/min/mg
RNA (μM)	Exp1	Exp2	Exp3	Average	SD
0	0.0290029	0.0592142	0.0833832	0.05719	0.0272461
0.015625	0.688818	0.684588	0.76918	0.714195	0.047665
0.03125	2.85316	2.87068	2.92566	2.88307	0.0378322
0.0625	7.60419	5.58003	5.96371	6.38365	1.07514
0.125	13.3987	13.1389	12.5256	13.0211	0.44832
0.25	17.2809	18.2325	18.0784	17.8639	0.510804
0.5	19.7431	20.2053	20.0573	20.0029	0.236042
1	23.4893	22.4833	22.163	22.7129	0.692059
2	23.8639	24.7763	24.2597	24.299	0.457523
	Figure_2D
	RNMT_nmole/min/mg
SAM (μM)	Exp1	Exp2	Exp3	Average	SD
0	-0.0120845	-0.0145014	-0.00845917	-0.01168	0.00304121
0.011719	0.883983	0.880358	0.842291	0.868877	0.0230954
0.023438	2.0447	2.15105	1.96917	2.05497	0.0913701
0.046875	4.12687	4.20844	4.55587	4.29605	0.227817
0.09375	7.85494	7.67065	7.73712	7.75524	0.0933296
0.1875	14.0301	16.1328	15.4773	15.2144	1.0759
0.375	19.305	18.5558	19.2748	19.0452	0.424122
0.75	23.1691	21.9606	21.4259	22.1842	0.893031
1.5	25.169	20.6887	23.0512	22.9697	2.24128
	Figure_2E_Biotin standard
	Signal_CPM
3H-Biotin (nM)	Exp1	Exp2	Exp3
0	20	12	8
0.976563	169	134	129
1.95312	333	252	239
3.90625	593	546	581
7.8125	948	694	642
15.625	2202	1824	1506
31.25	4860	4810	4347
62.5	9728	8757	8479
125	18408	16008	14744
250	37228	35290	33183
500	69133	63790	61980
1000	126019	117600	114367
	Figure_2F_RNMT Linearity
	Signal_CPM
Time (min)	Exp1	Exp2	Exp3
0	6	-4	8
5	2563	2116	2425
10	4332	3940	4380
15	6462	5599	5882
20	7603	6550	7848
25	8047	6813	8079

## Sheet: Fig 3A_3B_3C_3D
	Figure 1 RNMT Activity %
Figure 3A						Figure 3B						Figure3C						Figure 3D_Signal (CPM)
Sinefungin						Suramine						SAH						Z factor
µM	Exp1	Exp2	Exp3	Average	SD	µM	Exp1	Exp2	Exp3	Average	SD	µM	Exp1	Exp2	Exp3	Average	SD	Well #	DMSO	50 µM Sinefungin
0	100	100	100	100	0	0	100	100	100	100	0	0	100	100	100	100	0	1	7913	36
0.00021	97.7189	88.0265	92.7835	92.843	4.84645	0.00021	90.6545	90.4016	96.299	92.4517	3.33423	0.010486	101.577	95.6536	107.949	101.727	6.14921	2	7793	47
0.000524	87.5881	80.597	78.7828	82.3226	4.64933	0.000524	88.3603	92.3758	89.6952	90.1438	2.04496	0.026214	94.4974	83.3388	90.74	89.5254	5.67759	3	7248	41
0.001311	83.4284	74.0962	73.6282	77.0509	5.52799	0.001311	77.7665	77.3315	74.0566	76.3849	2.02805	0.065536	90.3522	81.6595	89.2178	87.0765	4.72538	4	8047	43
0.003277	61.5901	53.0017	52.9431	55.845	4.9755	0.003277	54.4534	60.8577	55.479	56.93	3.43991	0.16384	66.1409	54.2641	70.2748	63.5599	8.31156	5	7343	22
0.008192	22.8111	23.6484	24.5095	23.6563	0.849198	0.008192	35.7625	41.3887	38.5341	38.5618	2.81321	0.4096	48.606	44.0896	51.3319	48.0092	3.65788	6	7605	45
0.02048	6.67561	8.75622	7.5158	7.64921	1.0467	0.02048	31.1404	27.9442	25.9797	28.3547	2.60472	1.024	33.4923	27.9552	39.3657	33.6044	5.70609	7	8272	40
0.0512	1.40892	2.15589	2.59395	2.05292	0.599185	0.0512	15.1485	13.5126	15.0943	14.5851	0.929238	2.56	14.2333	13.3685	15.9831	14.5283	1.33204	8	7335	30
0.128	0.771553	0.331675	0.764882	0.622703	0.25206	0.128	8.67071	5.47992	7.87373	7.34145	1.66066	6.4	5.61262	6.38788	8.58351	6.86134	1.541	9	7432	40
0.32	-0.06709	0.331675	0.133023	0.132536	0.199383	0.32	1.95681	2.92716	3.2656	2.71653	0.679342	16	3.00807	3.09516	4.3129	3.47204	0.729502	10	7607	48
0.8	-0.53673	-0.53068	-0.13302	-0.400143	0.231355	0.8	-0.13495	-0.47651	0.145138	-0.155441	0.31133	40	-0.07337	0.59269	0.422833	0.314051	0.346098	11	6892	30
2	0.603824	-0.199	-0.13302	0.0906013	0.445687	2	0.134953	0.544588	0.580552	0.420031	0.247539	100	0.660308	-0.42805	0.2537	0.161986	0.549945	12	6512	21
																		13	7220	22
																		14	6970	21
																		15	6494	32
																		16	7220	41
																		17	6970	32
																		18	6494	21
																		19	6944	26
																		20	6899	28
																		21	6832	15
																		22	7117	30
																		23	6878	10
																		24	6520	23
																		25	7480	40
																		26	6774	31
																		27	7627	26
																		28	7300	32
																		29	6369	16
																		30	6580	23
																		31	6950	28
																		32	6646	20
																		33	7226	21
																		34	6958	36
																		35	6726	20
																		36	7279	25
																		37	7913	36
																		38	7793	47
																		39	7248	41
																		40	8047	43
																		41	7343	22
																		42	7605	45
																		43	8272	40
																		44	7335	30
																		45	7432	40
																		46	7607	48
																		47	6892	30
																		48	6812	21

## Sheet: Figure S2A_S2B
Figure S2A			Figure S2B
	Activity %			Counts per minute (CPM)
Sample no	Original Buffer condition	Optimized Buffer condition	RNMT(nM)	RNMT activity (CPM)
1	4025	8989	0	-38	37	-0.5
2	4000	8996	0.78125	449	486	467.5
3	4402	8640	1.5625	1983	2256	2119.5
4	4691	8649	3.125	20436	21358	20897
5	4551	8926	6.25	47510	48962	48236
6	4509	8151	12.5	65373	76020	70696.5
7	5009	8377	25	76929	74652	70790.5
8	4500	7986	50	76841	75336	66088.5

## Sheet: Fig S3A_S3B_S3C_S3D
	Figure_S3A_Signal (CPM)
	RNA (μM)
Time	0			0.019531			0.039063			0.078125			0.15625			0.3125			0.625			1.25			2.5
	Exp1	Exp2	Exp3	Exp1	Exp2	Exp3	Exp1	Exp2	Exp3	Exp1	Exp2	Exp3	Exp1	Exp2	Exp3	Exp1	Exp2	Exp3	Exp1	Exp2	Exp3	Exp1	Exp2	Exp3	Exp1	Exp2	Exp3
0	-65	11	-71	3	34	-40	-60	130	42	-110	19	-85	-97	16	100	-64	-81	49	106	-13	-70	116	31	-31	-104	-21	-82
5	-71	25	-19	402	497	367	514	415	403	636	609	547	917	923	729	894	886	1090	883	814	1030	1066	1041	975	1162	985	1068
10	-13	149	50	662	486	547	806	453	1002	971	844	1129	1458	1558	1536	1809	1742	1863	1604	1713	1813	1870	1830	1874	2093	1910	1933
15	225	-9	-19	824	885	1052	1400	1299	1341	1918	1922	2049	2592	2608	2568	3097	3119	3103	3050	3136	3127	3147	3215	3000	3385	3513	3659
20	189	13	106	822	688	612	1462	1410	1553	2210	2263	2121	3079	3045	3023	3684	4007	3797	3466	4049	3795	4124	4286	4334	4089	4470	4334
	Figure_S3B_Signal (CPM)
	SAM (μM)
Time	0			0.019531			0.039063			0.078125			0.15625			0.3125			0.625			1.25			2.5
	Exp1	Exp2	Exp3	Exp1	Exp2	Exp3	Exp1	Exp2	Exp3	Exp1	Exp2	Exp3	Exp1	Exp2	Exp3	Exp1	Exp2	Exp3	Exp1	Exp2	Exp3	Exp1	Exp2	Exp3	Exp1	Exp2	Exp3
0	-13	-3	-5	-9	-7	-5	-2	4	-5	1	1	-3	2	2	-3	13	25	7	41	48	19	75	83	79	223	189	229
5	-1	-9	1	190	153	180	236	273	275	417	380	439	589	579	585	802	748	794	958	990	954	1118	1149	1047	1419	1405	1376
10	-11	-3	-1	239	281	281	472	587	581	734	786	835	882	971	1001	1321	1452	1462	1598	1645	1296	1837	1995	1951	2401	2395	2357
15	-1	-13	-9	385	358	429	832	875	743	1113	1135	1188	1442	1599	1525	2271	2273	2363	2611	2755	2631	3047	3143	3199	3561	3702	3656
20	-9	-7	-5	492	474	512	1003	1068	1025	1398	1533	1456	1852	2145	2102	2894	3044	2966	3288	3561	3542	3901	4551	4299	4680	4827	5079
	Figure_S3C
	RNMT_nmole/min/mg
RNA (μM)	Exp1	Exp2	Exp3	Average	SD
0	1.06426	-0.03971	0.468591	0.497713	0.552559
0.019531	2.72683	2.245	2.63285	2.53489	0.255413
0.039063	5.20215	4.55883	5.24186	5.00095	0.383399
0.078125	7.83632	7.67748	7.8297	7.78117	0.0898591
0.15625	10.6227	10.2521	10.1727	10.3492	0.240221
0.3125	12.8399	13.7797	12.5884	13.0694	0.627933
0.625	11.7611	13.8261	13.0054	12.8642	1.03971
1.25	13.3628	14.1438	14.2364	13.9143	0.479895
2.5	14.0445	15.2358	15.1233	14.8012	0.657746
	Figure_S3D
	RNMT_nmole/min/mg
SAM (μM)	Exp1	Exp2	Exp3	Average	SD
0	0.01059	-0.01588	-0.01324	-0.00617667	0.0145802
0.019531	1.58447	1.54476	1.69831	1.60918	0.0797008
0.039063	3.44957	3.61371	3.34632	3.46987	0.134845
0.078125	4.61972	5.05522	4.85402	4.84299	0.217959
0.15625	6.02682	7.02225	6.81707	6.62205	0.525589
0.3125	9.57038	10.0138	9.90792	9.8307	0.231587
0.625	10.7816	11.6354	11.5493	11.3221	0.470071
1.25	12.6811	14.4681	14.018	13.7224	0.929456
2.5	14.6335	15.3219	15.858	15.2711	0.61379

## Sheet: Figure S1
														Unmodified full image of the original gel taken by iPhone camera is presented below. Presented lanes in this figure are 11, 12, and 13.
	Original SDS-Page for Figure S1. Protein purification
